# Supplementary material for: Comparative Meta-Analysis: Salivary, Plasma, and Serum miRNA Profiles for Oral Squamous Cell Carcinoma Detection
Source: J Pers Med. 2026 Jan 16;16(1):52. doi: 10.3390/jpm16010052 (PMC12843275; doi:10.3390/jpm16010052)
Supplement: Supplementary file 1 [file jpm-16-00052-s001.zip]

Archive with 1 entries (1 files):
- jpm-4072686-supplementary.pdf
